# Supplementary material for: Real-World Healthcare Resource Use Associated with Recurrent or Metastatic Head and Neck Cancer Patients Care in Portugal—TRACE Study
Source: Curr Oncol. 2024 Jul 26;31(8):4270–83. doi: 10.3390/curroncol31080318 (PMC11352379; doi:10.3390/curroncol31080318)
Supplement: Supplementary file 1 [file curroncol-31-00318-s001.zip]

Archive with 1 entries (1 files):
- curroncol-3084033-supplementary.pdf
